# Supplementary material for: Food from faeces: Evaluating the efficacy of scat DNA metabarcoding in dietary analyses
Source: PLoS One. 2019 Dec 18;14(12):e0225805. doi: 10.1371/journal.pone.0225805 (PMC6980833; doi:10.1371/journal.pone.0225805)
Supplement: S1 File — (CSV) [file pone.0225805.s001.csv]

sample	sample.id	pool.id	cheetah.id	C.day	D.day	prey1	prey2	prey3	prey4	prop.prey1	prop.prey2	prop.prey3	prop.prey4
ONE DAY BEFORE START DAY						deer	horse	chicken	NA	1	0.5	0.3	NA
FG07.4.038.FG07.3.001	IA01	A1	Innis	1	1	horse	turkey	chicken	NA	1.1	0.1	0.6	NA
FG07.4.038.FG07.3.004	IA03	A1	Innis	1	3	horse	turkey	chicken	NA	1.1	0.1	0.6	NA
FG07.3.003.FG07.3.004	IA05	A4	Innis	1	5	horse	turkey	chicken	NA	1.1	0.1	0.6	NA
FG07.3.003.FG07.3.005	IA12	A7	Innis	1	12	horse	turkey	chicken	NA	1.1	0.1	0.6	NA
FG07.3.003.FG07.3.006	IA15	A4	Innis	1	15	horse	turkey	chicken	NA	1.1	0.1	0.6	NA
FG07.3.003.FG07.3.007	IA20	A8	Innis	1	20	horse	turkey	chicken	NA	1.1	0.1	0.6	NA
FG07.4.038.FG07.3.003	IA27	A2	Innis	1	27	horse	turkey	chicken	NA	1.1	0.1	0.6	NA
FG07.3.003.FG07.3.009	IA48	A4	Innis	1	48	horse	turkey	chicken	NA	1.1	0.5	0.6	NA
FG07.3.004.FG07.3.001	IA60	A10	Innis	1	60	horse	turkey	chicken	NA	1.1	0.5	0.6	NA
FG07.4.004.FG07.3.004	IB01	A3	Innis	2	1	deer	rabbit	quail	NA	1	0.1	0.7	NA
FG07.4.004.FG07.3.005	IB05	B4	Innis	2	5	deer	rabbit	quail	NA	1	0.1	0.7	NA
FG07.4.004.FG07.3.006	IB12	B5	Innis	2	12	deer	rabbit	quail	NA	1	0.1	0.7	NA
FG07.4.004.FG07.3.007	IB15	B6	Innis	2	15	deer	rabbit	quail	NA	1	0.1	0.7	NA
FG07.4.004.FG07.3.008	IB20	A7	Innis	2	20	deer	rabbit	quail	NA	1	0.1	0.7	NA
FG07.4.004.FG07.3.009	IB27	A10	Innis	2	27	deer	rabbit	quail	NA	1	0.1	0.7	NA
FG07.4.005.FG07.3.001	IB48	B1	Innis	2	48	deer	rabbit	quail	NA	1	0.1	0.7	NA
FG07.4.005.FG07.3.003	IB60	A10	Innis	2	60	deer	rabbit	quail	NA	1	0.1	0.7	NA
FG07.4.006.FG07.3.003	IC05	A6	Innis	3	5	horse	rabbit	chicken	NA	0.2	0.1	1.5	NA
FG07.4.006.FG07.3.004	IC12	A4	Innis	3	12	horse	rabbit	chicken	NA	0.2	0.1	1.5	NA
FG07.4.006.FG07.3.005	IC20	A3	Innis	3	20	horse	rabbit	chicken	NA	0.2	0.1	1.5	NA
FG07.4.038.FG07.3.005	IC48	A7	Innis	3	48	horse	rabbit	chicken	NA	0.2	0.1	1.5	NA
FG07.4.007.FG07.3.001	IC60	B6	Innis	3	60	horse	rabbit	chicken	NA	0.2	0.1	1.5	NA
	ID01	A9	Innis	4	1	rabbit	chicken	NA	NA	0.3	1.5	NA	NA
FG07.4.008.FG07.3.001	ID03	A4	Innis	4	3	rabbit	chicken	NA	NA	0.3	1.5	NA	NA
FG07.4.008.FG07.3.003	ID05	A4	Innis	4	5	rabbit	chicken	NA	NA	0.3	1.5	NA	NA
FG07.4.008.FG07.3.004	ID12	B6	Innis	4	12	rabbit	chicken	NA	NA	0.3	1.5	NA	NA
FG07.4.008.FG07.3.005	ID15	A7	Innis	4	15	rabbit	chicken	NA	NA	0.3	1.5	NA	NA
FG07.4.038.FG07.3.006	ID20	B3	Innis	4	20	rabbit	chicken	NA	NA	0.3	1.5	NA	NA
FG07.4.008.FG07.3.007	ID27	A5	Innis	4	27	rabbit	chicken	NA	NA	0.3	1.5	NA	NA
FG07.4.008.FG07.3.008	ID48	A5	Innis	4	48	rabbit	chicken	NA	NA	0.3	1.5	NA	NA
FG07.4.038.FG07.3.007	IE01	A7	Innis	5	1	horse	chicken	NA	NA	0.6	1.2	NA	NA
FG07.4.009.FG07.3.001	IE03	B5	Innis	5	3	horse	chicken	NA	NA	0.6	1.2	NA	NA
FG07.4.038.FG07.3.008	IE12	B5	Innis	5	12	horse	chicken	NA	NA	0.6	1.2	NA	NA
FG07.4.009.FG07.3.004	IE20	B1	Innis	5	20	horse	chicken	NA	NA	0.6	1.2	NA	NA
FG07.4.009.FG07.3.005	IE27	A8	Innis	5	27	horse	chicken	NA	NA	0.6	1.2	NA	NA
FG07.4.038.FG07.3.009	IE48	A10	Innis	5	48	horse	chicken	NA	NA	0.6	1.2	NA	NA
FG07.4.009.FG07.3.007	IE60	A8	Innis	5	60	horse	chicken	NA	NA	0.6	1.2	NA	NA
FG07.4.010.FG07.3.006	IF01	B5	Innis	6	1	deer	chicken	NA	NA	1.8	0.2	NA	NA
FG07.4.010.FG07.3.007	IF03	A10	Innis	6	3	deer	chicken	NA	NA	1.8	0.2	NA	NA
FG07.4.011.FG07.3.001	IF12	A2	Innis	6	12	deer	chicken	NA	NA	1.8	0.2	NA	NA
FG07.4.011.FG07.3.003	IF15	B3	Innis	6	15	deer	chicken	NA	NA	1.8	0.2	NA	NA
FG07.4.040.FG07.3.001	IF20	B3	Innis	6	20	deer	chicken	NA	NA	1.8	0.2	NA	NA
FG07.4.011.FG07.3.003	IF27	B3	Innis	6	27	deer	chicken	NA	N	1.8	0.2	NA	NA
FG07.4.011.FG07.3.006	IF48	A11	Innis	6	48	deer	chicken	NA	NA	1.8	0.2	NA	NA
FG07.4.014.FG07.3.005	IG01	B1	Innis	7	1	deer	chicken	NA	NA	1.6	0.2	NA	NA
FG07.4.014.FG07.3.006	IG15	A5	Innis	7	20	deer	chicken	NA	NA	1.6	0.2	NA	NA
FG07.4.014.FG07.3.007	IG20	B2	Innis	7	20	deer	chicken	NA	NA	1.6	0.2	NA	NA
FG07.5.004.FG07.3.008	IG27	B7	Innis	7	27	deer	chicken	NA	NA	1.6	0.2	NA	NA
FG07.4.040.FG07.3.003	IG48	B2	Innis	7	48	deer	chicken	NA	NA	1.6	0.2	NA	NA
FG07.4.022.FG07.3.004	IH01	B7	Innis	8	1	deer	NA	NA	NA	1.8	NA	NA	NA
FG07.4.022.FG07.3.005	IH03	A7	Innis	8	3	deer	NA	NA	NA	1.8	NA	NA	NA
FG07.4.040.FG07.3.005	IH05	A8	Innis	8	15	deer	NA	NA	NA	1.8	NA	NA	NA
FG07.4.022.FG07.3.006	IH12	B4	Innis	8	12	deer	NA	NA	NA	1.8	NA	NA	NA
FG07.4.023.FG07.3.001	IH20	A5	Innis	8	20	deer	NA	NA	NA	1.8	NA	NA	NA
FG07.4.023.FG07.3.003	IH27	B4	Innis	8	27	deer	NA	NA	NA	1.8	NA	NA	NA
FG07.4.023.FG07.3.004	IH48	B2	Innis	8	48	deer	NA	NA	NA	1.8	NA	NA	NA
FG07.4.040.FG07.3.006	IH60	B6	Innis	8	60	deer	NA	NA	NA	1.8	NA	NA	NA
FG07.4.024.FG07.3.007	II01	A5	Innis	9	1	rabbit	chicken	NA	NA	0.4	1.4	NA	NA
FG07.4.024.FG07.3.008	II03	A6	Innis	9	3	rabbit	chicken	NA	NA	0.4	1.4	NA	NA
FG07.4.024.FG07.3.009	II12	A6	Innis	9	12	rabbit	chicken	NA	NA	0.4	1.4	NA	NA
FG07.4.025.FG07.3.001	II15	C2	Innis	9	15	rabbit	chicken	NA	NA	0.4	1.4	NA	NA
FG07.4.034.FG07.3.006	II15	B8	Innis	9	15	rabbit	chicken	NA	NA	0.4	1.4	NA	NA
FG07.4.034.FG07.3.007	II20	B8	Innis	9	20	rabbit	chicken	NA	NA	0.4	1.4	NA	NA
FG07.4.034.FG07.3.008	II27	B8	Innis	9	27	rabbit	chicken	NA	NA	0.4	1.4	NA	NA
FG07.4.034.FG07.3.009	II48	B8	Innis	9	48	rabbit	chicken	NA	NA	0.4	1.4	NA	NA
FG07.4.035.FG07.3.001	II60	A9	Innis	9	60	rabbit	chicken	NA	NA	0.4	1.4	NA	NA
FG07.4.031.FG07.3.001	IJ12	B8	Innis	10	12	rabbit	chicken	NA	NA	0.4	1.4	NA	NA
FG07.4.031.FG07.3.004	IJ20	B8	Innis	10	20	rabbit	chicken	NA	NA	0.4	1.4	NA	NA
FG07.4.031.FG07.3.006	IJ48	B8	Innis	10	48	rabbit	chicken	NA	NA	0.4	1.4	NA	NA
FG07.5.001.FG07.3.007	JA01	A1	Jura	1	1	deer	chicken	rabbit	0.8	0.3	0.6	NA	NA
FG07.5.001.FG07.3.009	JA03	A1	Jura	1	3	deer	chicken	rabbit	0.8	0.3	0.6	NA	NA
FG07.3.001.FG07.3.004	JA05	A2	Jura	1	5	deer	chicken	rabbit	0.8	0.3	0.6	NA	NA
FG07.5.001.FG07.3.008	JA12	A1	Jura	1	12	deer	chicken	rabbit	0.8	0.3	0.6	NA	NA
FG07.3.001.FG07.3.006	JA20	A6	Jura	1	20	deer	chicken	rabbit	0.8	0.3	0.6	NA	NA
FG07.3.001.FG07.3.007	JA27	A3	Jura	1	27	deer	chicken	rabbit	0.8	0.3	0.6	NA	NA
FG07.3.001.FG07.3.008	JA48	B5	Jura	1	48	deer	chicken	rabbit	0.8	0.3	0.6	NA	NA
FG07.5.003.FG07.3.003	JA60	B6	Jura	1	60	deer	chicken	rabbit	0.8	0.5	0.4	NA	NA
FG07.5.003.FG07.3.004	JB01	A1	Jura	2	1	deer	chicken	rabbit	0.8	0.5	0.4	NA	NA
FG07.5.003.FG07.3.006	JB03	A1	Jura	2	3	deer	chicken	rabbit	0.8	0.5	0.4	NA	NA
FG07.3.004.FG07.3.005	JB05	A2	Jura	2	5	deer	chicken	rabbit	0.8	0.5	0.4	NA	NA
FG07.3.004.FG07.3.006	JB12	A5	Jura	2	12	deer	chicken	rabbit	0.8	0.5	0.4	NA	NA
FG07.5.003.FG07.3.005	JB15	A1	Jura	2	15	deer	chicken	rabbit	0.8	0.5	0.4	NA	NA
FG07.3.004.FG07.3.008	JB20	B7	Jura	2	20	deer	chicken	rabbit	0.8	0.5	0.4	NA	NA
FG07.3.004.FG07.3.009	JB27	A3	Jura	2	27	deer	chicken	rabbit	0.8	0.5	0.4	NA	NA
FG07.4.001.FG07.3.001	JB48	A2	Jura	2	48	deer	chicken	NA	NA	1.4	0.3	NA	NA
FG07.4.032.FG07.3.003	JC01	B1	Jura	3	1	deer	chicken	NA	NA	1.4	0.3	NA	NA
FG07.5.003.FG07.3.007	JC03	A2	Jura	3	3	deer	chicken	NA	NA	1.4	0.3	NA	NA
FG07.5.003.FG07.3.001	JC05	A2	Jura	3	5	deer	chicken	NA	NA	1.4	0.3	NA	NA
FG07.4.001.FG07.3.006	JC12	A10	Jura	3	12	deer	chicken	NA	NA	1.4	0.3	NA	NA
FG07.4.001.FG07.3.007	JC15	A3	Jura	3	15	deer	chicken	NA	NA	1.4	0.3	NA	NA
FG07.4.031.FG07.3.007	JC20	B8	Jura	3	20	deer	chicken	NA	NA	1.4	0.3	NA	NA
FG07.4.032.FG07.3.004	JC27	B5	Jura	3	27	deer	chicken	NA	NA	1.4	0.3	NA	NA
FG07.4.003.FG07.3.004	JC60	A5	Jura	3	60	deer	chicken	NA	NA	1.4	0.3	NA	NA
FG07.5.004.FG07.3.001	JD01	A6	Jura	4	1	deer	chicken	NA	NA	1.4	0.3	NA	NA
FG07.5.004.FG07.3.003	JD03	B2	Jura	4	3	deer	chicken	NA	NA	1.4	0.3	NA	NA
FG07.4.003.FG07.3.007	JD05	B3	Jura	4	5	deer	chicken	NA	NA	1.4	0.3	NA	NA
FG07.4.003.FG07.3.008	JD15	B1	Jura	4	15	deer	chicken	NA	NA	1.4	0.3	NA	NA
FG07.4.003.FG07.3.009	JD20	B2	Jura	4	20	deer	chicken	NA	NA	1.4	0.3	NA	NA
FG07.4.004.FG07.3.001	JD27	B8	Jura	4	27	deer	chicken	NA	NA	1.4	0.3	NA	NA
FG07.5.004.FG07.3.007	JD48	B7	Jura	4	48	deer	chicken	NA	NA	1.4	0.3	NA	NA
FG07.4.005.FG07.3.004	JE01	A8	Jura	5	1	deer	chicken	NA	NA	1.4	0.3	NA	NA
FG07.4.005.FG07.3.005	JE03	A5	Jura	5	3	deer	chicken	NA	NA	1.4	0.3	NA	NA
FG07.4.005.FG07.3.006	JE12	B8	Jura	5	12	deer	chicken	NA	NA	1.4	0.3	NA	NA
FG07.4.005.FG07.3.007	JE15	A3	Jura	5	15	deer	chicken	NA	NA	1.4	0.3	NA	NA
FG07.4.005.FG07.3.008	JE20	A9	Jura	5	20	deer	chicken	NA	NA	1.4	0.3	NA	NA
FG07.5.004.FG07.3.004	JE27	A4	Jura	5	27	deer	chicken	NA	NA	1.4	0.3	NA	NA
FG07.4.007.FG07.3.003	JF01	B1	Jura	6	1	deer	chicken	rabbit	NA	1.5	0.1	0.1	NA
FG07.4.007.FG07.3.004	JF03	B6	Jura	6	3	deer	chicken	rabbit	NA	1.5	0.1	0.1	NA
FG07.5.004.FG07.3.005	JF12	A5	Jura	6	12	deer	chicken	rabbit	NA	1.5	0.1	0.1	NA
FG07.4.007.FG07.3.006	JF15	A9	Jura	6	15	deer	chicken	rabbit	NA	1.5	0.1	0.1	NA
FG07.4.007.FG07.3.007	JF20	B8	Jura	6	20	deer	chicken	rabbit	NA	1.5	0.1	0.1	NA
FG07.5.004.FG07.3.006	JF27	A2	Jura	6	27	deer	chicken	rabbit	NA	1.5	0.1	0.1	NA
FG07.4.009.FG07.3.008	JG01	A3	Jura	7	1	deer	horse	NA	NA	1.5	0.2	NA	NA
FG07.4.009.FG07.3.009	JG03	A9	Jura	7	3	deer	horse	NA	NA	1.5	0.2	NA	NA
FG07.4.010.FG07.3.001	JG12	A4	Jura	7	12	deer	horse	NA	NA	1.5	0.2	NA	NA
FG07.4.010.FG07.3.003	JG15	A10	Jura	7	15	deer	horse	NA	NA	1.5	0.2	NA	NA
FG07.4.040.FG07.3.007	JG27	B3	Jura	7	27	deer	horse	NA	NA	1.5	0.2	NA	NA
FG07.4.010.FG07.3.005	JG48	B4	Jura	7	48	deer	horse	NA	NA	1.5	0.2	NA	NA
FG07.4.011.FG07.3.007	JH01	A7	Jura	8	1	deer	chicken	NA	NA	1.5	0.2	NA	NA
FG07.4.011.FG07.3.008	JH03	B4	Jura	8	3	deer	chicken	NA	NA	1.5	0.2	NA	NA
FG07.4.011.FG07.3.009	JH05	B4	Jura	8	5	deer	chicken	NA	NA	1.5	0.2	NA	NA
FG07.4.012.FG07.3.001	JH12	B5	Jura	8	12	deer	chicken	NA	NA	1.5	0.2	NA	NA
FG07.4.040.FG07.3.009	JH15	A7	Jura	8	15	deer	chicken	NA	NA	1.5	0.2	NA	NA
FG07.4.012.FG07.3.004	JH20	A9	Jura	8	20	deer	chicken	NA	NA	1.5	0.2	NA	NA
FG07.4.012.FG07.3.005	JH27	A9	Jura	8	27	deer	chicken	NA	NA	1.5	0.2	NA	NA
FG07.5.001.FG07.3.001	JH48	A9	Jura	8	48	deer	chicken	NA	NA	1.5	0.2	NA	NA
FG07.4.012.FG07.3.007	JH60	B5	Jura	8	60	deer	chicken	NA	NA	1.5	0.2	NA	NA
FG07.4.012.FG07.3.008	JI01	B7	Jura	9	1	deer	chicken	NA	NA	1.5	0.2	NA	NA
FG07.4.012.FG07.3.009	JI03	A8	Jura	9	5	deer	chicken	NA	NA	1.5	0.2	NA	NA
FG07.4.014.FG07.3.001	JI12	A5	Jura	9	12	deer	chicken	NA	NA	1.5	0.2	NA	NA
FG07.4.014.FG07.3.003	JI15	A8	Jura	9	15	deer	chicken	NA	NA	1.5	0.2	NA	NA
FG07.4.032.FG07.3.007	JI20	B7	Jura	9	20	deer	chicken	NA	NA	1.5	0.2	NA	NA
FG07.4.015.FG07.3.001	JJ01	B2	Jura	10	1	deer	chicken	NA	NA	1.5	0.2	NA	NA
FG07.4.015.FG07.3.003	JJ05	A5	Jura	10	5	deer	chicken	NA	NA	1.5	0.2	NA	NA
FG07.4.015.FG07.3.004	JJ12	A8	Jura	10	12	deer	chicken	NA	NA	1.5	0.2	NA	NA
FG07.4.015.FG07.3.005	JJ15	A4	Jura	10	15	deer	chicken	NA	NA	1.5	0.2	NA	NA
FG07.4.015.FG07.3.006	JJ20	B2	Jura	10	20	deer	chicken	NA	NA	1.5	0.2	NA	NA
FG07.4.015.FG07.3.007	JJ27	A8	Jura	10	27	deer	chicken	NA	NA	1.5	0.2	NA	NA
FG07.4.019.FG07.3.001	JJ48	B5	Jura	10	48	deer	chicken	NA	NA	1.5	0.2	NA	NA
FG07.4.019.FG07.3.004	JK01	B7	Jura	11	1	deer	chicken	NA	NA	1.5	0.2	NA	NA
FG07.4.019.FG07.3.005	JK05	B4	Jura	11	5	deer	chicken	NA	NA	1.5	0.2	NA	NA
FG07.4.019.FG07.3.006	JK12	B7	Jura	11	12	deer	chicken	NA	NA	1.5	0.2	NA	NA
FG07.4.033.FG07.3.001	JK15	B1	Jura	11	15	deer	chicken	NA	NA	1.5	0.2	NA	NA
FG07.5.001.FG07.3.003	JK20	A9	Jura	11	20	deer	chicken	NA	NA	1.5	0.2	NA	NA
FG07.5.001.FG07.3.004	JK27	A9	Jura	11	27	deer	chicken	NA	NA	1.5	0.2	NA	NA
FG07.5.001.FG07.3.005	JK48	A10	Jura	12	48	deer	chicken	NA	NA	1.5	0.2	NA	NA
FG07.4.033.FG07.3.004	JK60	A2	Jura	12	60	deer	chicken	NA	NA	1.5	0.2	NA	NA
FG07.4.033.FG07.3.005	JL01	A4	Jura	13	1	deer	chicken	NA	NA	1.5	0.2	NA	NA
FG07.4.033.FG07.3.006	JL03	B1	Jura	13	3	deer	chicken	NA	NA	1.5	0.2	NA	NA
FG07.4.033.FG07.3.007	JL12	B1	Jura	13	12	deer	chicken	NA	NA	1.5	0.2	NA	NA
FG07.4.034.FG07.3.001	JL15	B7	Jura	13	15	deer	chicken	NA	NA	1.5	0.2	NA	NA
FG07.4.021.FG07.3.001	JL48	B4	Jura	12	48	deer	chicken	NA	NA	1.5	0.2	NA	NA
FG07.4.021.FG07.3.003	JL60	B7	Jura	12	60	deer	chicken	NA	NA	1.5	0.2	NA	NA
FG07.4.021.FG07.3.004	JM01	A7	Jura	13	1	deer	chicken	NA	NA	1.5	0.2	NA	NA
FG07.4.021.FG07.3.005	JM03	B5	Jura	13	3	deer	chicken	NA	NA	1.5	0.2	NA	NA
FG07.4.021.FG07.3.006	JM05	B1	Jura	13	5	deer	chicken	NA	NA	1.5	0.2	NA	NA
FG07.4.021.FG07.3.007	JM12	A8	Jura	13	12	deer	chicken	NA	NA	1.5	0.2	NA	NA
FG07.4.021.FG07.3.008	JM15	B6	Jura	13	15	deer	chicken	NA	NA	1.5	0.2	NA	NA
FG07.4.021.FG07.3.009	JM20	A10	Jura	13	20	deer	chicken	NA	NA	1.5	0.2	NA	NA
FG07.4.022.FG07.3.001	JM48	B4	Jura	13	48	deer	chicken	NA	NA	1.5	0.2	NA	NA
FG07.4.022.FG07.3.003	JM60	B8	Jura	13	60	deer	chicken	NA	NA	1.5	0.2	NA	NA
FG07.4.023.FG07.3.006	JN01	B2	Jura	14	1	deer	chicken	NA	NA	1.5	0.2	NA	NA
FG07.4.023.FG07.3.007	JN03	B5	Jura	14	3	deer	chicken	NA	NA	1.5	0.2	NA	NA
FG07.4.023.FG07.3.008	JN05	B6	Jura	14	5	deer	chicken	NA	NA	1.5	0.2	NA	NA
FG07.4.023.FG07.3.009	JN12	A6	Jura	14	12	deer	chicken	NA	NA	1.5	0.2	NA	NA
FG07.4.024.FG07.3.001	JN15	B2	Jura	14	15	deer	chicken	NA	NA	1.5	0.2	NA	NA
FG07.4.024.FG07.3.003	JN20	B3	Jura	14	20	deer	chicken	NA	NA	1.5	0.2	NA	NA
FG07.4.024.FG07.3.005	JN48	B4	Jura	14	48	deer	chicken	NA	NA	1.5	0.2	NA	NA
FG07.4.024.FG07.3.006	JN60	B2	Jura	14	60	deer	chicken	NA	NA	1.5	0.2	NA	NA
FG07.4.025.FG07.3.008	JO05	A9	Jura	15	5	deer	chicken	NA	NA	1.5	0.2	NA	NA
FG07.4.035.FG07.3.003	JO05	B3	Jura	15	5	deer	chicken	NA	NA	1.5	0.2	NA	NA
FG07.4.035.FG07.3.004	JO12	B1	Jura	15	12	deer	chicken	NA	NA	1.5	0.2	NA	NA
FG07.4.035.FG07.3.005	JO15	B3	Jura	15	15	deer	chicken	NA	NA	1.5	0.2	NA	NA
FG07.4.035.FG07.3.006	JO20	A2	Jura	15	20	deer	chicken	NA	NA	1.5	0.2	NA	NA
FG07.4.035.FG07.3.007	JO27	B6	Jura	15	27	deer	chicken	NA	NA	1.5	0.2	NA	NA
FG07.5.001.FG07.3.006	JO48	A3	Jura	15	48	deer	chicken	NA	NA	1.5	0.2	NA	NA
FG07.4.026.FG07.3.005	JO60	B1	Jura	15	60	deer	chicken	NA	NA	1.5	0.2	NA	NA
FG07.4.026.FG07.3.006	JP01	A3	Jura	16	1	deer	chicken	NA	NA	1.5	0.2	NA	NA
FG07.4.026.FG07.3.007	JP03	A5	Jura	16	3	deer	chicken	NA	NA	1.5	0.2	NA	NA
FG07.4.030.FG07.3.001	JP05	B4	Jura	16	5	deer	chicken	NA	NA	1.5	0.2	NA	NA
FG07.4.040.FG07.3.008	JP12	B4	Jura	16	12	deer	chicken	NA	NA	1.5	0.2	NA	NA
FG07.4.030.FG07.3.004	JP15	A7	Jura	16	15	deer	chicken	NA	NA	1.5	0.2	NA	NA
FG07.4.030.FG07.3.005	JP20	B1	Jura	16	20	deer	chicken	NA	NA	1.5	0.2	NA	NA
FG07.4.030.FG07.3.006	JP48	B3	Jura	16	48	deer	chicken	NA	NA	1.5	0.2	NA	NA
FG07.4.030.FG07.3.007	JP60	B6	Jura	16	60	deer	chicken	NA	NA	1.5	0.2	NA	NA
