# Supplementary material for: Food from faeces: Evaluating the efficacy of scat DNA metabarcoding in dietary analyses
Source: PLoS One. 2019 Dec 18;14(12):e0225805. doi: 10.1371/journal.pone.0225805 (PMC6980833; doi:10.1371/journal.pone.0225805)
Supplement: S2 File — (CSV) [file pone.0225805.s002.csv]

scientific_name	common_name	rank	JA20	JA27	JA48	IA05	IA12	IA15	IA20	IA48	IA60	JB05	JB12	JB20	JB27	JB48	JC12	JC15	JC60	JD05	JD15	JD20	JD27	IB01	IB05	IB12	IB15	IB20	IB27	IB48	IB60	JE01	JE03	JE12	JE15	JE20	IC05	IC12	IC20	IC60	JF01	JF03	JF15	JF20	ID01	ID03	ID05	ID12	ID15
Acinonyx.jubatus	cheetah	species	105468	36975	93996	140592	57801	44814	38520	31134	215970	88548	105801	0	64110	72093	186714	114783	68973	40800	42348	46629	88668	102441	102957	38691	0	63633	67608	139407	66189	68298	125490	19941	77769	63597	81297	94908	4518	0	156747	55689	49647	54411	3819	152601	54348	0	163758
Cervus	deer	genus	3561	1245	18147	4959	108726	98004	67263	78336	43743	59478	31464	0	67479	128682	29604	34077	108105	51675	15843	34683	3966	0	0	0	0	402	264	0	4263	72672	46908	0	80541	63654	1554	4425	189	0	39999	4515	48183	40548	927	1077	63693	0	2061
Coturnix	quail	genus	0	0	0	0	0	0	0	0	0	0	0	0	0	0	0	0	0	0	0	0	0	0	0	0	0	0	0	0	0	0	0	0	0	0	9885	0	152586	57483	0	0	0	0	75	1128	7485	0	897
Equus.caballus	horse	species	0	0	0	1119	201	516	129	216	25287	0	0	0	0	0	0	0	0	0	0	0	0	1224	11946	18327	0	1980	9618	0	18675	0	0	0	0	0	2592	0	0	0	0	0	0	0	0	135	597	0	21
ExEcotag	unassigned	no rank	6687	4371	4113	10647	3267	2292	5727	4005	63297	4860	1893	190752	6558	10023	6033	1854	10962	2511	351	7962	312	5151	13794	95982	214227	5238	9444	26031	48654	5865	3918	401829	4710	3213	1329	30345	1548	53466	1431	381	2538	1515	0	1089	3591	0	678
Gallus	chicken	genus	8256	10149	75	0	0	0	0	0	210	477	1398	0	5016	3738	9483	720	1026	0	0	1908	45876	30072	14046	0	0	68892	55401	69309	28761	22620	45	0	36	315	558	93	150	0	1215	162	483	795	117	180	3708	111315	255
Meleagris.gallopavo	turkey	species	0	0	0	0	0	0	0	0	0	0	0	0	0	0	0	0	0	0	0	0	0	0	0	0	0	330	1785	0	0	0	0	0	0	0	0	0	0	0	0	0	0	0	0	0	0	0	0
Oryctolagus.cuniculus	rabbit	species	134892	121224	28356	0	0	0	0	0	237	0	2865	0	30	87	0	0	0	0	0	0	0	0	0	0	0	0	0	0	0	0	0	0	0	0	855	0	591	0	0	0	0	0	0	0	39	0	0
[truncated: 131 more columns]
