# Supplementary material for: Food from faeces: Evaluating the efficacy of scat DNA metabarcoding in dietary analyses
Source: PLoS One. 2019 Dec 18;14(12):e0225805. doi: 10.1371/journal.pone.0225805 (PMC6980833; doi:10.1371/journal.pone.0225805)
Supplement: S3 File — (CSV) [file pone.0225805.s003.csv]

sample.id	cheetah.id	Collection.day	Degradation.day	prop.chicken	prop.deer	prop.horse	prop.quail	prop.rabbit	prop.turkey	cheetah	chicken	deer	horse	quail	rabbit	turkey	others			Legend
one day before start day	Innis	0	0	17	55	28	0	0	0	0	0	0	0	0	0	0	0			Collection.day = the day a scat was collected at the zoo -ranges from 1-10 for Innis and 1-16 for Jura
IA01	Innis	1	1	33	0	61	0	0	0	127857	0	1497	45	0	0	0	162			Degradation.day = degradation day (number of days a scat was exposed to the field conditions) ranges from day 1 to 60
IA03	Innis	1	3	33	0	61	0	0	6	49671	0	91053	15	0	0	0	2442			prop.chicken =proportion of chicken fed in a particular day by each cheetah
IA05	Innis	1	5	33	0	61	0	0	6	140592	0	4959	1119	0	0	0	10647			prop.deer = proportion of deer fed in a particular day by each cheetah
IA12	Innis	1	12	33	0	61	0	0	6	57801	0	108726	201	0	0	0	3267			prop.horse = proportion of horse fed in a particular day by each cheetah
IA15	Innis	1	15	33	0	61	0	0	6	44814	0	98004	516	0	0	0	2292			prop.quail = proportion of quail fed in a particular day by each cheetah
IA20	Innis	1	20	33	0	61	0	0	6	38520	0	67263	129	0	0	0	5727			prop.rabbit = proportion of rabbit fed in a particular day by each cheetah
IA27	Innis	1	27	33	0	61	0	0	6	28005	0	62748	24	0	0	0	1758			prop.turkey = proportion of turkey fed in a particular day by each cheetah
IA48	Innis	1	48	33	0	61	0	0	6	31134	0	78336	216	0	0	0	4005			All the values below each species (cheetah, chicken, deer, horse, quail, rabbit and turkey) are the number of sequence reads per scat subsample
IA60	Innis	1	60	33	0	61	0	0	6	215970	210	43743	25287	0	237	0	63297			others = sequence reads that were neither assigned to cheetah nor prey species
IB01	Innis	2	1	0	56	0	38	6	0	102441	30072	0	1224	0	0	0	5151
IB05	Innis	2	5	0	56	0	38	6	0	102957	14046	0	11946	0	0	0	13794			Note 1: Same C.day have similar prey proportions
IB12	Innis	2	12	0	56	0	38	6	0	38691	0	0	18327	0	0	0	95982			Note 2: The highlighed data was not used in the final analysis
IB15	Innis	2	15	0	56	0	38	6	0	0	0	0	0	0	0	0	214227
IB20	Innis	2	20	0	56	0	38	6	0	63633	68892	402	1980	0	0	330	5238
IB27	Innis	2	27	0	56	0	38	6	0	67608	55401	264	9618	0	0	1785	9444
IB48	Innis	2	48	0	56	0	38	6	0	139407	69309	0	0	0	0	0	26031
IB60	Innis	2	60	0	56	0	38	6	0	66189	28761	4263	18675	0	0	0	48654
IC05	Innis	3	5	83	0	11	0	6	0	81297	558	1554	2592	9885	855	0	1329
IC12	Innis	3	12	83	0	11	0	6	0	94908	93	4425	0	0	0	0	30345
IC20	Innis	3	20	83	0	11	0	6	0	4518	150	189	0	152586	591	0	1548
IC48	Innis	3	48	83	0	11	0	6	0	31476	0	69270	252	0	0	0	1860
IC60	Innis	3	60	83	0	11	0	6	0	0	0	0	0	57483	0	0	53466
ID01	Innis	4	1	83	0	0	0	17	0	3819	117	927	0	75	0	0	0
ID03	Innis	4	3	83	0	0	0	17	0	152601	180	1077	135	1128	0	0	1089
ID05	Innis	4	5	83	0	0	0	17	0	54348	3708	63693	597	7485	39	0	3591
ID12	Innis	4	12	83	0	0	0	17	0	0	111315	0	0	0	0	0	0
ID15	Innis	4	15	83	0	0	0	17	0	163758	255	2061	21	897	0	0	678
ID20	Innis	4	20	83	0	0	0	17	0	64944	1164	68118	0	0	810	0	18309
ID27	Innis	4	27	83	0	0	0	17	0	91701	1071	76485	0	0	0	0	3201
ID48	Innis	4	48	83	0	0	0	17	0	0	0	21	0	0	0	0	0
IE01	Innis	5	1	67	0	33	0	0	0	64473	2025	1464	12	4485	138	0	1410
IE03	Innis	5	3	67	0	33	0	0	0	61032	57810	0	0	0	0	0	906
IE12	Innis	5	12	67	0	33	0	0	0	55089	4065	47418	570	18438	81	0	3753
IE20	Innis	5	20	67	0	33	0	0	0	168435	285	111	0	0	0	0	3897
IE27	Innis	5	27	67	0	33	0	0	0	135828	85659	0	1329	0	0	0	8610
IE48	Innis	5	48	67	0	33	0	0	0	20562	123132	0	225	0	0	0	3960
IE60	Innis	5	60	67	0	33	0	0	0	96642	55227	0	1374	108	0	0	9144
IF01	Innis	6	1	10	90	0	0	0	0	153336	0	0	570	0	0	0	66
IF03	Innis	6	3	10	90	0	0	0	0	7965	0	0	3669	0	134841	0	528
IF12	Innis	6	12	10	90	0	0	0	0	1464	0	0	15	0	138	0	122394
IF15	Innis	6	15	10	90	0	0	0	0	54987	3912	0	13143	0	85302	0	10272
IF20	Innis	6	20	10	90	0	0	0	0	47085	36228	0	0	0	0	0	73056
IF27	Innis	6	27	10	90	0	0	0	0	18	0	0	0	0	0	0	0
IG01	Innis	7	1	11	89	0	0	0	0	172494	2775	63	0	0	879	0	47814
IG15	Innis	7	20	11	89	0	0	0	0	35259	18198	83331	0	0	0	0	4671
IG20	Innis	7	20	11	89	0	0	0	0	160275	0	12696	0	0	558	0	49431
IG27	Innis	7	27	11	89	0	0	0	0	29598	0	32697	0	0	0	0	9552
IG48	Innis	7	48	11	89	0	0	0	0	128466	396	91641	0	0	0	0	6075
IH01	Innis	8	1	0	100	0	0	0	0	127938	0	35280	0	0	0	0	22254
IH03	Innis	8	3	0	100	0	0	0	0	130848	0	0	27	0	0	0	549
IH05	Innis	8	15	0	100	0	0	0	0	18	0	0	0	0	0	0	0
IH12	Innis	8	12	0	100	0	0	0	0	0	0	0	0	0	0	0	12
IH20	Innis	8	20	0	100	0	0	0	0	98673	54	44691	0	0	0	0	7068
IH27	Innis	8	27	0	100	0	0	0	0	120942	0	11028	3963	0	0	0	42855
IH48	Innis	8	48	0	100	0	0	0	0	135618	0	0	0	0	0	0	16803
IH60	Innis	8	60	0	100	0	0	0	0	160719	0	0	10755	0	0	0	0
II01	Innis	9	1	78	0	0	0	22	0	106317	393	33315	0	0	0	0	2631
II03	Innis	9	3	78	0	0	0	22	0	94320	4266	28218	0	0	0	0	2118
II12	Innis	9	12	78	0	0	0	22	0	12855	45612	40059	0	0	0	0	3594
II20	Innis	9	20	78	0	0	0	22	0	3687	10509	888	0	0	0	0	0
II27	Innis	9	27	78	0	0	0	22	0	2232	9819	1116	0	0	0	0	10881
II48	Innis	9	48	78	0	0	0	22	0	1710	12507	1122	0	0	0	0	69
II60	Innis	9	60	78	0	0	0	22	0	75912	21090	16941	0	0	0	0	3429
IJ12	Innis	10	12	78	0	0	0	22	0	123135	0	9018	0	0	0	0	2790
IJ20	Innis	10	20	78	0	0	0	22	0	27063	48	1089	0	0	0	0	18
IJ48	Innis	10	48	78	0	0	0	22	0	13113	2712	1836	0	0	0	0	27297
one day before start day	Jura	0	0	29	71	0	0	0	0	0	0	0	0	0	0	0	0
JA01	Jura	1	1	57	33	0	0	10	0	57564	0	15771	0	0	0	0	777
JA03	Jura	1	3	57	33	0	0	10	0	105051	744	30	0	0	30255	0	1389
JA12	Jura	1	12	57	33	0	0	10	0	34434	5211	156	0	0	73764	0	2568
JA20	Jura	1	20	57	33	0	0	10	0	105468	8256	3561	0	0	134892	0	6687
JA27	Jura	1	27	57	33	0	0	10	0	36975	10149	1245	0	0	121224	0	4371
JA48	Jura	1	48	57	33	0	0	10	0	93996	75	18147	0	0	28356	0	4113
JA60	Jura	1	60	57	33	0	0	10	0	42039	5682	79812	0	0	81	0	4290
JB01	Jura	2	1	44	44	0	0	12	0	68505	9171	7770	54	0	43524	0	10365
JB03	Jura	2	3	44	44	0	0	12	0	81015	3297	39171	0	0	4719	0	2754
JB05	Jura	2	5	44	44	0	0	12	0	88548	477	59478	0	0	0	0	4860
JB12	Jura	2	12	44	44	0	0	12	0	105801	1398	31464	0	0	2865	0	1893
JB15	Jura	2	15	44	44	0	0	12	0	76296	4137	61302	0	0	2775	0	3432
JB20	Jura	2	20	44	44	0	0	12	0	0	0	0	0	0	0	0	190752
JB27	Jura	2	27	44	44	0	0	12	0	64110	5016	67479	0	0	30	0	6558
JB48	Jura	2	48	44	44	0	0	12	0	72093	3738	128682	0	0	87	0	10023
JC01	Jura	3	1	18	82	0	0	0	0	38199	14349	125742	0	0	87	0	1977
JC03	Jura	3	3	18	82	0	0	0	0	22932	27	12105	0	0	0	0	438
JC05	Jura	3	5	18	82	0	0	0	0	47163	4548	90	0	0	75780	0	2649
JC12	Jura	3	12	18	82	0	0	0	0	186714	9483	29604	0	0	0	0	6033
JC15	Jura	3	15	18	82	0	0	0	0	114783	720	34077	0	0	0	0	1854
JC20	Jura	3	20	18	82	0	0	0	0	8889	3294	14688	0	0	0	0	672
JC27	Jura	3	27	18	82	0	0	0	0	51669	1911	37011	0	0	0	0	1668
JC60	Jura	3	60	18	82	0	0	0	0	68973	1026	108105	0	0	0	0	10962
JD01	Jura	4	1	18	82	0	0	0	0	84588	6900	41442	0	0	0	0	6162
JD03	Jura	4	3	18	82	0	0	0	0	152304	7812	28488	0	0	0	0	3690
JD05	Jura	4	5	18	82	0	0	0	0	40800	0	51675	0	0	0	0	2511
JD15	Jura	4	15	18	82	0	0	0	0	42348	0	15843	0	0	0	0	351
JD20	Jura	4	20	18	82	0	0	0	0	46629	1908	34683	0	0	0	0	7962
JD27	Jura	4	27	18	82	0	0	0	0	88668	45876	3966	0	0	0	0	312
JD48	Jura	4	48	18	82	0	0	0	0	7737	9330	4422	0	0	47133	0	81645
JE01	Jura	5	1	18	82	0	0	0	0	68298	22620	72672	0	0	0	0	5865
JE03	Jura	5	3	18	82	0	0	0	0	125490	45	46908	0	0	0	0	3918
JE12	Jura	5	12	18	82	0	0	0	0	19941	0	0	0	0	0	0	401829
JE15	Jura	5	15	18	82	0	0	0	0	77769	36	80541	0	0	0	0	4710
JE20	Jura	5	20	18	82	0	0	0	0	63597	315	63654	0	0	0	0	3213
JE27	Jura	5	27	18	82	0	0	0	0	148011	0	112626	0	0	0	0	3948
JF01	Jura	6	1	6	88	0	0	6	0	156747	1215	39999	0	0	0	0	1431
JF03	Jura	6	3	6	88	0	0	6	0	55689	162	4515	0	0	0	0	381
JF12	Jura	6	12	6	88	0	0	6	0	73992	234	52896	0	0	0	0	2658
JF15	Jura	6	15	6	88	0	0	6	0	49647	483	48183	0	0	0	0	2538
JF20	Jura	6	20	6	88	0	0	6	0	54411	795	40548	0	0	0	0	1515
JG01	Jura	7	1	0	88	12	0	0	0	40950	495	76125	0	0	1152	0	3864
JG03	Jura	7	3	0	88	12	0	0	0	65814	0	57099	0	0	1077	0	40665
JG12	Jura	7	12	0	88	12	0	0	0	630	0	615	0	0	12	0	0
JG15	Jura	7	15	0	88	12	0	0	0	112902	2313	25533	0	0	831	0	2697
JG27	Jura	7	27	0	88	12	0	0	0	89793	0	0	0	0	0	0	13737
JG48	Jura	7	48	0	88	12	0	0	0	172236	3729	2886	0	0	0	0	3030
JH01	Jura	8	1	0	88	12	0	0	0	202734	0	6108	0	0	816	0	4737
JH03	Jura	8	3	0	88	12	0	0	0	179373	0	26967	0	0	0	0	777
JH05	Jura	8	5	0	88	12	0	0	0	178077	0	50259	2313	0	0	0	42747
JH12	Jura	8	12	0	88	12	0	0	0	70713	0	0	0	0	0	0	28521
JH15	Jura	8	15	0	88	12	0	0	0	155166	0	75873	0	0	0	0	8748
JH20	Jura	8	20	0	88	12	0	0	0	72282	1038	80115	3438	0	0	0	7050
JH27	Jura	8	27	0	88	12	0	0	0	67593	2613	117780	1200	0	0	0	6117
JH48	Jura	8	48	0	88	12	0	0	0	127590	108	42243	0	0	141	0	5820
JH60	Jura	8	60	0	88	12	0	0	0	167934	0	20205	0	0	0	0	23220
JI01	Jura	9	1	0	88	12	0	0	0	12	66879	4188	0	0	0	0	114054
JI03	Jura	9	5	0	88	12	0	0	0	99447	1635	104241	0	0	0	0	4752
JI12	Jura	9	12	0	88	12	0	0	0	70359	1260	96903	870	0	0	0	9759
JI15	Jura	9	15	0	88	12	0	0	0	68676	348	89226	2511	0	0	0	9459
JI20	Jura	9	20	0	88	12	0	0	0	47619	249	55833	18	0	0	0	2718
JJ01	Jura	10	1	0	88	12	0	0	0	95169	315	1836	0	0	0	0	11169
JJ05	Jura	10	5	0	88	12	0	0	0	88122	273	70911	0	0	0	0	4008
JJ12	Jura	10	12	0	88	12	0	0	0	36945	54621	1446	0	0	0	0	6762
JJ15	Jura	10	15	0	88	12	0	0	0	95613	5334	44052	0	0	0	0	4827
JJ20	Jura	10	20	0	88	12	0	0	0	150021	321	4986	0	0	0	0	10932
JJ27	Jura	10	27	0	88	12	0	0	0	65808	360	1416	0	0	0	0	66519
JJ48	Jura	10	48	0	88	12	0	0	0	123522	0	5250	0	0	0	0	59574
JK01	Jura	11	1	0	88	12	0	0	0	4566	927	0	0	0	0	0	220662
JK12	Jura	11	12	0	88	12	0	0	0	52638	6450	32151	0	0	0	0	14613
JK15	Jura	11	15	0	88	12	0	0	0	30459	14691	1623	0	0	0	0	1212
JK20	Jura	11	20	0	88	12	0	0	0	138051	0	13578	0	0	0	0	342
JK27	Jura	11	27	0	88	12	0	0	0	120042	4179	40548	0	0	0	0	4767
JK48	Jura	12	48	0	88	12	0	0	0	97716	2790	41310	0	0	0	0	12162
JK60	Jura	12	60	0	88	12	0	0	0	5412	0	14406	0	0	0	0	378
JL01	Jura	13	1	0	88	12	0	0	0	2196	0	0	0	0	0	0	0
JL03	Jura	13	3	0	88	12	0	0	0	17118	0	255	0	0	0	0	888
JL12	Jura	13	12	0	88	12	0	0	0	39693	93	15246	0	0	0	0	489
JL15	Jura	13	15	0	88	12	0	0	0	16257	1491	45951	0	0	0	0	330
JL48	Jura	12	48	0	88	12	0	0	0	91446	1185	53256	0	0	0	0	1368
JL60	Jura	12	60	0	88	12	0	0	0	119535	0	3573	0	0	0	0	20376
JM01	Jura	13	1	0	88	12	0	0	0	81777	618	6042	0	0	0	0	2079
JM03	Jura	13	3	0	88	12	0	0	0	41022	1500	73641	0	0	0	0	1167
JM05	Jura	13	5	0	88	12	0	0	0	693	189	5001	0	0	0	0	48
JM12	Jura	13	12	0	88	12	0	0	0	16875	366	38670	0	0	0	0	639
JM15	Jura	13	15	0	88	12	0	0	0	41130	0	85728	0	0	0	0	5844
JM20	Jura	13	20	0	88	12	0	0	0	47151	204	48768	0	0	0	0	1251
JM48	Jura	13	48	0	88	12	0	0	0	90273	1662	4347	0	0	0	0	1404
JM60	Jura	13	60	0	88	12	0	0	0	452391	2349	62661	0	0	0	0	53628
JN01	Jura	14	1	0	88	12	0	0	0	126183	0	3879	0	0	0	0	49149
JN03	Jura	14	3	0	88	12	0	0	0	59955	0	25494	0	0	0	0	102852
JN05	Jura	14	5	0	88	12	0	0	0	16791	0	56370	0	0	0	0	65016
JN12	Jura	14	12	0	88	12	0	0	0	81579	0	113316	0	0	0	0	9096
JN15	Jura	14	15	0	88	12	0	0	0	21219	0	33306	0	0	0	0	924
JN20	Jura	14	20	0	88	12	0	0	0	40656	0	37986	0	0	0	0	62157
JN48	Jura	14	48	0	88	12	0	0	0	45231	111	52122	0	0	0	0	1602
JN60	Jura	14	60	0	88	12	0	0	0	63462	201	43806	0	0	0	0	3837
JO05	Jura	15	5	0	88	12	0	0	0	54318	0	97380	0	0	0	0	7011
JO05	Jura	15	5	0	88	12	0	0	0	54318	0	97380	0	0	0	0	7011
JO12	Jura	15	12	0	88	12	0	0	0	133161	0	30642	0	0	0	0	2376
JO15	Jura	15	15	0	88	12	0	0	0	59061	0	107988	0	0	0	0	4011
JO20	Jura	15	20	0	88	12	0	0	0	92112	0	89559	0	0	0	0	4470
JO27	Jura	15	27	0	88	12	0	0	0	73641	0	187509	0	0	0	0	3447
JO48	Jura	15	48	0	88	12	0	0	0	128961	2100	15579	0	0	0	0	5871
JP01	Jura	16	1	0	88	12	0	0	0	101286	0	37011	0	0	0	0	2256
JP03	Jura	16	3	0	88	12	0	0	0	57393	0	135381	0	0	0	0	6153
JP05	Jura	16	5	0	88	12	0	0	0	79248	0	39762	0	0	0	0	10263
JP12	Jura	16	12	0	88	12	0	0	0	85935	0	0	0	0	0	0	1812
JP15	Jura	16	15	0	88	12	0	0	0	111063	0	24429	0	0	0	0	1335
JP20	Jura	16	20	0	88	12	0	0	0	108036	0	81831	0	0	0	0	1965
JP48	Jura	16	48	0	88	12	0	0	0	90345	0	52335	0	0	0	0	7200
JP60	Jura	16	60	0	0.88	12	0	0	0	150630	0	0	0	0	0	0	1521
