# Supplementary material for: Food from faeces: Evaluating the efficacy of scat DNA metabarcoding in dietary analyses
Source: PLoS One. 2019 Dec 18;14(12):e0225805. doi: 10.1371/journal.pone.0225805 (PMC6980833; doi:10.1371/journal.pone.0225805)
Supplement: S4 File — (CSV) [file pone.0225805.s004.csv]

	Day	Month	year	Temp.min	Temp.max	Rainfall	RHmaxT	RHminT	jul
1	1	Nov	2017	4.8	21.4	0	26.3	77.9	17471
2	2	Dec	2017	5.8	23.1	0	28.7	87.8	17502
3	3	Jan	2017	4.3	19.7	0	47.5	100	17169
4	4	Feb	2017	9.5	21.3	0	40.3	85.9	17201
5	5	Mar	2017	8.3	19.4	0	39.1	80.4	17230
6	6	Apr	2017	10.4	14.6	20.8	78.2	100	17262
7	7	May	2017	2.5	19.3	18.6	33.9	100	17293
8	8	Jun	2017	7	20.7	0	26.2	63.9	17325
9	9	Jul	2017	3.1	25.5	0	31	100	17356
10	10	Nov	2017	4.5	25.6	0.2	21.9	85.5	17480
11	11	Nov	2017	11.1	24.1	0.2	41.3	93.8	17481
12	12	Nov	2017	13	23.5	0.2	39.7	76.8	17482
13	13	Nov	2017	11.6	22.8	0	38.6	78.3	17483
14	14	Nov	2017	7.1	25.7	0	31.5	100	17484
15	15	Nov	2017	8.2	28.2	0	31.6	100	17485
16	16	Nov	2017	11	20.1	0	58.7	100	17486
17	17	Nov	2017	12.9	24.3	2.4	52.3	100	17487
18	18	Nov	2017	14.5	19	1.8	65.1	86.6	17488
19	19	Nov	2017	12.5	24.4	0.4	33.7	71.1	17489
20	20	Nov	2017	8.4	25.5	0	35.2	100	17490
21	21	Nov	2017	7.4	26.1	0	31.6	100	17491
22	22	Nov	2017	9.1	27.2	0	33	100	17492
23	23	Nov	2017	12.2	27	0	36.7	92.2	17493
24	24	Nov	2017	8.9	29.8	0.8	31.5	100	17494
25	25	Nov	2017	10.9	31	1.4	30.7	100	17495
26	26	Nov	2017	11.4	25.9	0.2	43.1	100	17496
27	27	Nov	2017	16.1	26.6	7.6	51.7	98.4	17497
28	28	Nov	2017	11.5	28.4	15.6	42.4	100	17498
29	29	Nov	2017	16.4	29.1	0.2	37.2	80.4	17499
30	30	Nov	2017	12.8	30.6	0	35.5	100	17500
31	1	Dec	2017	15	30.6	0	40.3	100	17501
32	2	Dec	2017	17.7	19.6	35.2	88.1	99.2	17502
33	3	Dec	2017	12.2	19.9	18.4	57.7	94.3	17503
34	4	Dec	2017	10.7	15.7	0.2	67.8	94	17504
35	5	Dec	2017	11.4	20	6.6	53	92	17505
36	6	Dec	2017	11.9	20.2	5.2	49	83.3	17506
37	7	Dec	2017	8.7	26.7	0.2	34.3	100	17507
38	8	Dec	2017	12	22.5	6.2	45.5	88.4	17508
39	9	Dec	2017	7.8	25	0	36	100	17509
40	10	Dec	2017	10.9	28	0	36.8	100	17510
41	11	Dec	2017	12	29.7	0	37.6	100	17511
42	12	Dec	2017	16.4	30.6	0	33.7	79.3	17512
43	13	Dec	2017	12.5	32.7	0	34	100	17513
44	14	Dec	2017	13.6	32.9	0	30.6	98.2	17514
45	15	Dec	2017	17.9	30.5	3.2	43.3	92.2	17515
46	16	Dec	2017	14.1	32.6	0	34.8	100	17516
47	17	Dec	2017	16.3	31.6	1.6	35.5	89	17517
48	18	Dec	2017	16.4	32.6	0.2	36.8	97	17518
49	19	Dec	2017	18	34.3	0	27.9	73.2	17519
50	20	Dec	2017	22.8	27.5	0.2	47.7	63.1	17520
51	21	Dec	2017	9.4	26.7	1.6	40.3	100	17521
52	22	Dec	2017	12.5	29.5	0	37.8	100	17522
53	23	Dec	2017	11.9	31.8	0	36.8	100	17523
54	24	Dec	2017	13.2	34.8	0	20.5	75.1	17524
55	25	Dec	2017	13.4	23	0	39.9	72.9	17525
56	26	Dec	2017	10.8	22.4	0	44.3	92.6	17526
57	27	Dec	2017	15.8	29.1	0	37	83	17527
58	28	Dec	2017	12.9	32.4	0	33.9	100	17528
59	29	Dec	2017	18.3	33.4	0	33.8	82.7	17529
60	30	Dec	2017	18.6	28.3	16.4	50.4	90.5	17530
61	31	Dec	2017	14.9	27.9	0	39.7	87.9	17531
62	1	Jan	2018	12.6	30.2	0	37.3	100	17532
63	2	Jan	2018	15.7	30.2	0	33.8	100	17533
64	3	Jan	2018	13.1	26.9	0	38.9	88.6	17534
65	4	Jan	2018	11	29.7	0	31.9	100	17535
66	5	Jan	2018	11.2	34	0	21.8	87.8	17536
67	6	Jan	2018	14.5	37.2	0	25.9	100	17537
68	7	Jan	2018	11.8	40.6	0	19	83.4	17538
69	8	Jan	2018	14.9	32.8	0	35.2	63.8	17539
70	9	Jan	2018	19.3	32	0.2	36.8	82.2	17540
71	10	Jan	2018	17.3	26	5	46.1	87.5	17541
72	11	Jan	2018	16.1	32	0	29.2	81	17542
73	12	Jan	2018	12.9	35	0	34	93.1	17543
74	13	Jan	2018	17.2	24.8	3	64.9	91.2	17544
75	14	Jan	2018	18.9	20.4	4.6	36.7	76.1	17545
76	15	Jan	2018	11.3	26	0	27.1	83.1	17546
77	16	Jan	2018	16.6	25.4	0	26.5	66	17547
78	17	Jan	2018	12.6	30.3	0	21.5	91.6	17548
79	18	Jan	2018	16.1	34.5	0	20.5	100	17549
80	19	Jan	2018	14.3	38.6	0	11.7	60.9	17550
81	20	Jan	2018	15.1	39.2	0	12.6	57.9	17551
82	21	Jan	2018	8.5	39	0	13.7	67.1	17552
83	22	Jan	2018	15	32.9	0	26	76.7	17553
84	23	Jan	2018	13.9	37	0	23.1	60.5	17554
85	24	Jan	2018	21.7	26.2	7.4	60	95.8	17555
86	25	Jan	2018	15.5	31.7	0.8	39.1	89.8	17556
87	26	Jan	2018	15.1	32.9	0	40.8	100	17557
88	27	Jan	2018	13.5	29.7	0	46.8	96.3	17558
89	28	Jan	2018	14.4	32.2	0	42.2	80.6	17559
90	29	Jan	2018	14.2	33.8	0	31.7	100	17560
91	30	Jan	2018	15.5	33.3	0	35.8	100	17561
92	31	Feb	2018	21	25.5	17	34.3	75.8	NA
93	1	Feb	2018	16.1	22.2	0	30.6	82.4	17563
94	2	Feb	2018	12.5	25.6	0	33.5	100	17564
95	3	Feb	2018	13.7	24.8	0	35.1	87.2	17565
96	4	Feb	2018	12.8	27.4	0	30.4	77.6	17566
97	5	Feb	2018	14.4	30.8	0	31.1	100	17567
98	6	Feb	2018	20.4	28.2	0	28.2	77	17568
99	7	Feb	2018	18.6	32.5	0	30.1	100	17569
100	8	Feb	2018	16.5	35.4	0	26.1	92.6	17570
101	9	Feb	2018	17.5	36	0	24.2	61.2	17571
102	10	Feb	2018	18.4	34.5	2	29.3	100	17572
103	11	Feb	2018	19.3	32.8	0.4	32.8	100	17573
104	12	Feb	2018	19.6	30	0	33.2	85.9	17574
105	13	Feb	2018	5.8	31.2	0	33.9	82	17575
106	14	Feb	2018	13.2	31.9	0	36.8	100	17576
107	15	Feb	2018	9.3	29.8	0	31.2	100	17577
108	16	Feb	2018	10.4	29.7	0	19.9	46.5	17578
109	17	Feb	2018	10	32	0	29.9	99.3	17579
110	18	Feb	2018	15.5	34.1	0	26.4	96	17580
111	19	Feb	2018	5.9	26.5	0	51.1	85.8	17581
112	20	Feb	2018	7.3	21.7	0	35.4	59.1	17582
113	21	Feb	2018	2.8	25.8	0	30.7	88.8	17583
114	22	Feb	2018	9.8	27.8	0	36.1	84.5	17584
115	23	Feb	2018	11.4	32.5	0	29.9	90.2	17585
