# Supplementary material for: Food from faeces: Evaluating the efficacy of scat DNA metabarcoding in dietary analyses
Source: PLoS One. 2019 Dec 18;14(12):e0225805. doi: 10.1371/journal.pone.0225805 (PMC6980833; doi:10.1371/journal.pone.0225805)
Supplement: S5 File — (R) [file pone.0225805.s005.R]

# R code associated with the publication entitled "Food from faeces: evaluating the efficacy of scat DNA metabarcoding in dietary analyses." by Thuo DN and co-authors#

# Set working directory:
setwd("Path to working directory") 
setwd(sub("/Rscripts", "", getwd()))

# Step 1:Install and load the required packages (only required once).                                                                                             #

#install.packages("tidyverse")
#install.packages("lubridate")
#install.packages("jagSUI")

library(tidyverse)
library(lubridate)
library(jagsUI)
  
# Construct a default theme for plotting:                                                                       ###
  default.theme <- theme_bw() +
    theme(plot.title = element_text(size = 7, colour = "black", face = "bold", hjust = 0.5),
          axis.title = element_text(size = 7, colour = "black", face = "bold"),
          axis.text.x = element_text(size = 7, colour = "black"),
          axis.text.y = element_text(size = 7, colour = "black"),
          axis.line = element_line(size = 0.25, colour = "black"),
          legend.title = element_text(size = 7, colour = "black"),
          legend.text = element_text(size = 6, colour = "black"),
          legend.key.size = unit(0.3, "cm"),
          strip.background = element_rect(fill = "white"),
          strip.text = element_text(size = 7, colour = "black", face = "bold"))  
  
# read in the weather data
  clim <- read.csv(paste0(getwd(),"/Data/Weather data during degradation experiment.csv"))
  clim$date <- dmy(paste(clim$Day, clim$Month, clim$year))
  
# get julian date
  clim$jul <- julian(clim$date)

# read in feeding data
  feed <- read.csv(paste0(getwd(), "/Data/cheetah feeding metadata.csv"))
  glimpse(feed)
  
# get first row of each C.day
  d <- feed %>%
       select(cheetah.id, C.day, prey1, prey2, prey3, prey4, prop.prey1, prop.prey2, prop.prey3, prop.prey4) %>%
       group_by(cheetah.id, C.day) %>%
       slice(1)  
  
# split out the prey 
  d1 <- select(d, cheetah.id, C.day, prey1, prop.prey1)
  names(d1) <- c("cheetah.id", "C.day", "prey", "kg")
  
  d2 <- select(d, cheetah.id, C.day, prey2, prop.prey2)
  names(d2) <- c("cheetah.id", "C.day", "prey", "kg")

  d3 <- select(d, cheetah.id, C.day, prey3, prop.prey3)
  names(d3) <- c("cheetah.id", "C.day", "prey", "kg")

  d4 <- select(d, cheetah.id, C.day, prey4, prop.prey4)
  names(d4) <- c("cheetah.id", "C.day", "prey", "kg")

# recombine the prey
  dd <- bind_rows(d1, d2, d3, d4) %>%
        filter(!is.na(kg) & C.day > 0) %>%
        spread(prey, kg) %>%
        mutate_at(vars(chicken:turkey), funs(ifelse(is.na(.), 0, .)))
  
  dd  
  
# add in food on day before start
  fd <- data.frame(cheetah.id = c("Innis", "Jura"),
                   C.day = c(0, 0),
                   chicken = c(0.3, 0.5),
                   deer = c(1, 1.2),
                   horse = c(0.5, 0),
                   quail = c(0, 0),
                   rabbit = c(0, 0),
                   turkey = c(0, 0))
                   
  dd <- bind_rows(dd, fd)
                   
# gather into one column
  food.day <- dd %>%
              gather(prey, kg, 3:8)
              
# express as a proportion
  food.day <- food.day %>%
              group_by(cheetah.id, C.day) %>%
              mutate(prop = kg / sum(kg)) %>%
              ungroup()
              
# get the day lagged values
  food.day <- food.day %>%
              group_by(cheetah.id, prey) %>%
              arrange(C.day) %>%
              mutate(kg.1 = lag(kg, 1),
                     kg.2 = lag(kg, 2),
                     kg.3 = lag(kg, 3),
                     pr.1 = lag(prop, 1),
                     pr.2 = lag(prop, 2),
                     pr.3 = lag(prop, 3)) %>%
              arrange(cheetah.id, prey, C.day)
              
  food.day
               
# mean amount fed to each animal when fed
  ma <- food.day %>%
        filter(C.day > 0 & kg > 0) %>%
        group_by(cheetah.id, prey) %>%
        summarise(mean_feed = mean(kg),
                  n = n())
  ma
  
# read in metabarcode data
  meta <- read.csv(paste0(getwd(), "/Data/summarised metabarcoding data.csv"))
  
  meta <- meta %>%
          gather(sample.id, meta, 4:181) %>%
          select(common_name, sample.id, meta) %>%
          spread(common_name, meta)
          
  names(meta) <- c("sample.id", "cheetah", "chicken", "deer",
                   "horse", "quail", "rabbit", "turkey",
                   "un")
  head(meta)
  
# match with sample.ids from feed
  reads <- feed %>%
           select(sample.id, cheetah.id, C.day, D.day) %>%
           full_join(meta) %>%
           filter(!is.na(cheetah) & !is.na(cheetah.id))
       
# convert to detected or not
  detect <- reads %>%
            mutate_at(vars(cheetah:un), funs(ifelse(. >0, 1, 0))) %>%
            select(cheetah.id, C.day, D.day, chicken, deer, horse, quail, rabbit, turkey) 
            
  detect <- detect %>%
            gather(prey, pa, 4:9)
  detect <- filter(detect, pa > 0)
  
# full dataset joining food and detection
  dat <- full_join(detect, food.day)
  dat$scat <- paste(dat$cheetah.id, dat$C.day)
  
# remove days prior to C.day = 1
  dat <- filter(dat, C.day > 0)
  
  head(dat)
  
# add in weather data with the first day of feeding 4 Nov (= 17474 julian date)
  for(i in 1:nrow(dat)) {
    dat$C.date[i] <- ifelse(dat$C.day[i] == 1, clim$jul[clim$jul == 17474], clim$jul[clim$jul == (17474 + dat$C.day[i] - 1)])
    dat$D.date[i] <- dat$C.date[i] + dat$D.day[i] - 1
  }
  
# the cumulative amount of rain between C.date and D.date
  for(i in 1:nrow(dat)) {
    beg <- dat$C.date[i]
    fin <- dat$D.date[i]
    dat$cumrain[i] <- sum(clim$Rainfall[clim$jul >= beg & clim$jul <= fin])
  }
    
  glimpse(dat)
  
# look at what happened at the start
  v <- dat[dat$C.day %in% 1:3 & dat$pa == 1, ]
  v <- arrange(v, cheetah.id, C.day, prey)

# get data for JAGS model

# remove lines with missing values
  sub.dat <- filter(dat, !is.na(pa) & !is.na(kg.3))
  
  table(sub.dat$prey, sub.dat$pa)
  
# remove turkey as this was only given on day 1
  sub.dat <- filter(sub.dat, prey != "turkey")

  N <- nrow(sub.dat)
  scat <- as.numeric(factor(sub.dat$scat))
  N_scat <- max(scat)
  prey <- as.numeric(factor(sub.dat$prey))
  N_prey <- max(prey) 
  
  pa <- sub.dat$pa
  D.day <- log(sub.dat$D.day)

# use kg
#  kg <- sub.dat$kg 
#  kg.1 <- sub.dat$kg.1 
#  kg.2 <- sub.dat$kg.2 
#  kg.3 <- sub.dat$kg.3 
  
# use proportion
  kg <- sub.dat$prop 
  kg.1 <- sub.dat$pr.1 
  kg.2 <- sub.dat$pr.2 
  kg.3 <- sub.dat$pr.3 

  cheetah <- as.numeric(factor(sub.dat$cheetah.id)) - 1
  
  mod <- "model {
    for(i in 1:N) {
    
    # model data
      pa[i] ~ dbern(mu2[i])
      logit(mu2[i]) <- b0[prey[i]] + b.kg[prey[i]]*kg[i] + b.kg.1[prey[i]]*kg.1[i] + b.kg.2[prey[i]]*kg.2[i] + b.kg.3[prey[i]]*kg.3[i] + 
                      b.deg*D.day[i] + b.cheetah * cheetah[i] + b.scat[scat[i]]
    }
    
    for(i in 1:N_scat) {
      b.scat[i] ~ dnorm(0, tau[1])
    }
    
    for(i in 1:N_prey) {
      b0[i] ~ dnorm(m.b[1], tau[2])
      b.kg[i] ~ dnorm(m.b[2], tau[3])
      b.kg.1[i] ~ dnorm(m.b[3], tau[4])
      b.kg.2[i] ~ dnorm(m.b[4], tau[5])
      b.kg.3[i] ~ dnorm(m.b[5], tau[6])
    }
    
    b.cheetah ~ dnorm(0, 0.01)
    b.deg ~ dnorm(0, 0.01)
    for(i in 1:5) {
      m.b[i] ~ dnorm(0, 0.01)
    }
    
    for(i in 1:7) {
      tau[i] <- 1 / (sigma[i] * sigma[i])
      sigma[i] ~ dunif(0, 10)
    }
    
# probability of detection
    for(i in 1:N_prey) {
      logit(pdet.0[i]) <- b0[i] + b.kg[i] * 0.5
      logit(pdet.1[i]) <- b0[i] + b.kg.1[i] * 0.5
      logit(pdet.2[i]) <- b0[i] + b.kg.2[i] * 0.5
      logit(pdet.3[i]) <- b0[i] + b.kg.3[i] * 0.5
    } 
    
# overall probability
  logit(opdet.0) <- m.b[1] + m.b[2] * 0.5   
  logit(opdet.1) <- m.b[1] + m.b[3] * 0.5   
  logit(opdet.2) <- m.b[1] + m.b[4] * 0.5   
  logit(opdet.3) <- m.b[1] + m.b[5] * 0.5   
    
}"

  # write model to file
  write(mod, "model.txt")

  # run the model in JAGS with three chains
  mod1 <- jags(model = "model.txt",
              data = list(N = N, N_scat = N_scat, N_prey = N_prey,
                          scat = scat, prey = prey,
                          pa = pa, kg = kg, kg.1 = kg.1, kg.2 = kg.2, kg.3 = kg.3,
                          D.day = D.day, cheetah = cheetah),
              inits = function() list(m.b = rep(1, 5)),
              param = c("b0", "b.kg", "b.kg.1", "b.kg.2", "b.kg.3", "b.deg", "b.cheetah", "m.b",
                        "pdet.0", "pdet.1", "pdet.2", "pdet.3",
                        "opdet.0", "opdet.1", "opdet.2", "opdet.3"),
              n.chains = 3,
              n.iter = 20000,
              n.burnin = 5000,
              parallel = T)

  mod1.sum <- mod1$summary
  mod1.sum[, c(1,2,3,5,7,8)]
  
# parameter estimates
  x <- as.data.frame(mod1.sum[, c(1,2,3,4,5,6,7)])
  names(x) <- c("mean", "sd", "lcl", "lcl50", "med", "ucl50", "ucl")
  x$var <- rownames(x)
  
  mb <- filter(x, substr(var, 1, 3) == "m.b")
  mb <- mb[-1, ]
  bd <- filter(x, substr(var, 1, 5) == "b.deg")
  ch <- filter(x, substr(var, 1, 5) == "b.che")
  
  mb <- bind_rows(mb, ch, bd)
  mb$xx <- c("Day 0/pr", "Day 1/pr", "Day 2/pr", "Day 3/pr", "Cheetah", "Degradation")
  mb$xx <- factor(mb$xx, levels = c("Day 0/pr", "Day 1/pr", "Day 2/pr", "Day 3/pr", "Degradation", "Cheetah"))
  #mb <- bind_rows(mb, ch, bd)
  #mb$xx <- c("Day 0/kg", "Day 1/kg", "Day 2/kg", "Day 3/kg", "Cheetah", "Degradation")
  #mb$xx <- factor(mb$xx, levels = c("Day 0/kg", "Day 1/kg", "Day 2/kg", "Day 3/kg", "Degradation", "Cheetah"))
  
  gg.fig01.b <- ggplot(mb, aes(y = med, x = xx)) +
    geom_point(size = 3) + 
    geom_errorbar(aes(ymin = lcl, ymax = ucl), width = 0) +
    geom_errorbar(aes(ymin = lcl50, ymax = ucl50), width = 0, lwd = 1.8) +
    geom_hline(yintercept = 0, lty = 3) +
    ylab("Parameter estimate\n") +
    xlab("") + ylab("Prey detection success(Logit)") +
    default.theme
  
  gg.fig01.b
  
  ggsave("Figure 1.b.tif", gg.fig01.b, path = paste0(getwd(), "/Figures/ms"),
         device = "tiff", width = 16, height = 10, units = "cm", dpi = 500) 
    
# detection probability of each prey
  pd <- as.data.frame(mod1.sum[substr(rownames(mod1.sum), 1, 4) == "pdet", c(1,2,3,4,5,6,7)])
  names(pd) <- c("mean", "sd", "lcl", "lcl50", "med", "ucl50", "ucl")
  pd$prey <- rep(levels(factor(sub.dat$prey)), 4)
  pd$day <- rep(c(0, 1, 2, 3), each = N_prey)

  gg.fig02.b <- ggplot(pd, aes(y = med, x = day, colour = prey)) +
    geom_point(size = 3) + 
    geom_line() + labs(x = "Days after feeding", y = "Probability of detection") +
    geom_errorbar(aes(ymin = lcl, ymax = ucl), width = 0) +
    geom_errorbar(aes(ymin = lcl50, ymax = ucl50), width = 0, lwd = 1.8) +
    facet_wrap(~ prey) +
    default.theme +
    theme(legend.position = "none")
  
  gg.fig02.b
  
  ggsave("Figure 2.b.tif", gg.fig02.b, path = paste0(getwd(), "/Figures/ms"),
         device = "tiff", width = 16, height = 10, units = "cm", dpi = 500) 
  
  # detection as a function of proportion eaten
  sd <- sub.dat 
  sd <- sd %>% 
    select(cheetah.id, C.day, D.day, prey,pa, prop, pr.1, pr.2, pr.3)
  names(sd)[6:9] <- c("day0", "day1", "day2", "day3")
  
  sd <- sd %>%
    select(cheetah.id, C.day, D.day, prey, pa, day0, day1, day2, day3) %>%
    gather(day, kg, 6:9)
  
  av1 <- sd %>%
    filter(kg > 0) %>%
    group_by(day) %>%
    mutate(gp = cut_number(kg, 5)) %>%
    group_by(day, gp) %>%
    summarise(n = n(),
              prop = sum(pa) / n,
              mean.kg = mean(kg))
  
  z <- sd %>%
    filter(kg == 0) %>%
    group_by(day) %>%
    summarise(n = n(),
              prop = sum(pa) / n,
              mean.kg = mean(kg)) %>%
    mutate(gp = "[0, 0]")  
  
  av1 <- bind_rows(av1, z)
  
  gg.fig03b <- ggplot(sd, aes(y = jitter(pa, 0.1), x = jitter(kg, 1))) +
    geom_point(size = 0.5, colour = "grey") + labs(x = "Proportion eaten", y = "Probability of detection") +
    geom_point(data = av1, aes(y = prop, x = mean.kg), size = 4) +
    facet_wrap(~ day) +
    default.theme
  
  gg.fig03b
  
  ggsave("Figure 3b.tif", gg.fig03b, path = paste0(getwd(), "/Figures/ms"),
         device = "tiff", width = 16, height = 10, units = "cm", dpi = 500)
  

  # detection as a function of proportion eaten
  sd <- sub.dat 
  sd <- sd %>% 
    select(cheetah.id, C.day, D.day, prey, pa, prop, pr.1, pr.2, pr.3)
  names(sd)[6:9] <- c("day0", "day1", "day2", "day3")
  
  av1 <- sd %>%
    filter(kg > 0) %>%
    group_by(day) %>%
    mutate(gp = cut_number(kg, 5)) %>%
    group_by(day, gp) %>%
    summarise(n = n(),
              prop = sum(pa) / n,
              mean.kg = mean(kg))
  
  z <- sd %>%
    filter(kg == 0) %>%
    group_by(day) %>%
    summarise(n = n(),
              prop = sum(pa) / n,
              mean.kg = mean(kg)) %>%
    mutate(gp = "[0, 0]")  
  
  av1 <- bind_rows(av1, z)
  
  gg.fig03b <- ggplot(sd, aes(y = jitter(pa, 0.1), x = jitter(kg, 1))) +
    geom_point(size = 0.5, colour = "grey") + labs(x = "Proportion eaten", y = "Probability of detection") +
    geom_point(data = av1, aes(y = prop, x = mean.kg), size = 4) +
    facet_wrap(~ day) +
    default.theme
  
  gg.fig03b
  
  ggsave("Figure 3b.tif", gg.fig03b, path = paste0(getwd(), "/Figures/ms"),
         device = "tiff", width = 16, height = 10, units = "cm", dpi = 500)
  
  

  
  
  
    
